# Supplementary material for: Biological variation in the sizes, shapes and locations of visual cortical areas in the mouse
Source: PLoS One. 2019 May 1;14(5):e0213924. doi: 10.1371/journal.pone.0213924 (PMC6493719; doi:10.1371/journal.pone.0213924)
Supplement: S1 Code.ipynb — (IPYNB) [file pone.0213924.s005.ipynb]

# %% [code]
import numpy as np
import matplotlib.pyplot as plt
import datetime
import requests
from six import BytesIO
from mpl_toolkits.axes_grid1 import make_axes_locatable

%matplotlib inline
%load_ext autoreload
%autoreload 2

print datetime.datetime.now()

# %% [code]
WKF_URL = "http://api.brain-map.org/api/v2/well_known_file_download/{}"

def numpy_load_wkf(wkf_id, url=WKF_URL):
    url = url.format(wkf_id)
    r = requests.get(url)
    if r.status_code != 200:
        print("Error retrieving file from {}".format(url))
    else:
        return np.load(BytesIO(r.content))
    
# read aligned data sets
ISI1_vasculature_stack = numpy_load_wkf(745546199)
ISI1_sign_map_stack = numpy_load_wkf(745546072)
ISI1_azimuth_map_stack = numpy_load_wkf(745545159)
ISI1_altitude_map_stack = numpy_load_wkf(745544088)
ISI2_vasculature_stack = numpy_load_wkf(745597087)
ISI2_sign_map_stack = numpy_load_wkf(745596441)
ISI2_azimuth_map_stack = numpy_load_wkf(745596342)
ISI2_altitude_map_stack = numpy_load_wkf(745546232)

# %% [code]
ISI1_list = [
    '541622887',
    '512415468',
    '531337417',
    '531338127',
    '542117164',
    '542112455',
    '541520741',
    '535676912',
    '540992447',
    '541521621',
    '541621635',
    '543024492',
    '541623655',
    '542269558',
    '542118621',
    '543025312',
    '542267920',
    '542116435',
    '541626956',
    '543018195',
    '539320230',
    '542268849',
    '542266505',
    '542267213',
    '540986357',
    '504720222',
    '505121458',
    '509427495',
    '509435130',
    '509591479',
    '509592187',
    '510654077',
    '511438680',
    '509844206',
    '509842724',
    '512319446',
    '511439388',
    '511559662',
    '511558930',
    '511587340',
    '511940682',
    '512416186',
    '511816486',
    '513042927',
    '511817198',
    '512404385',
    '513244249',
    '513245031',
    '513045901',
    '513486087',
    '513045193',
    '514020745',
    '513245748',
    '514070360',
    '513246501',
    '513247246',
    '528692773',
    '513489967',
    '513044476',
    '539641847']

# %% [code]
ISI2_list = [
    '514345246',
    '501139891',
    '515910155',
    '515912950',
    '515996070',
    '516024042',
    '517649990',
    '517650091',
    '518632163',
    '518632289',
    '518640920',
    '518756547',
    '519747276',
    '519772020',
    '529204468',
    '521013376',
    '521222627',
    '521948687',
    '522150294',
    '522800444',
    '523504560',
    '524295095',
    '526212914',
    '527109693',
    '521006641',
    '491604967',
    '491604983',
    '491618855',
    '492413952',
    '495726993',
    '495727000',
    '495727015',
    '495727026',
    '496001353',
    '496001358',
    '496144063',
    '497258296',
    '497258332',
    '497589976',
    '501228870',
    '501279658',
    '501281221',
    '501281403',
    '501751610',
    '501753157',
    '501800291',
    '501800347',
    '501800590',
    '502185555',
    '502185594',
    '502206284',
    '503292421',
    '503292439',
    '503292442',
    '503292470',
    '503292481',
    '504298336',
    '504614281',
    '505143644',
    '509522655']

# %% [code]
# view ISI1 images
for ii in range(len(ISI1_list)):
    fig = plt.figure(figsize=(20,20))
    fig.suptitle((ISI1_list[ii]), fontsize=12)
    
    ax1 = fig.add_subplot(441)
    im1 = ax1.imshow(ISI1_vasculature_stack[ii,:,:], interpolation='nearest', cmap='gray')
    ax1.set_axis_off()
    
    ax2 = fig.add_subplot(442)
    im2 = ax2.imshow(ISI1_azimuth_map_stack[ii,:,:], interpolation='nearest', cmap='jet', clim=(-30,90))
    ax2.set_axis_off()
    
    divider = make_axes_locatable(ax2)
    cax = divider.append_axes('bottom', size='5%', pad=0.05)
    fig.colorbar(im2, cax=cax, orientation='horizontal', ticks=[-30, 0, 30, 60, 90], label='azimuth')
    
    ax3 = fig.add_subplot(443)
    im3 = ax3.imshow(ISI1_altitude_map_stack[ii,:,:], interpolation='nearest', cmap='jet', clim=(-30,30))
    ax3.set_axis_off()
    
    divider = make_axes_locatable(ax3)
    cax = divider.append_axes('right', size='5%', pad=0.05)
    fig.colorbar(im3, cax=cax, orientation='vertical', ticks=[-30, 0, 30], label='altitude')
    
    ax4 = fig.add_subplot(444)
    im4 = ax4.imshow(ISI1_sign_map_stack[ii,:,:], interpolation='nearest', cmap='jet', clim=(-1,1))
    ax4.set_axis_off()
    
    divider = make_axes_locatable(ax4)
    cax = divider.append_axes('right', size='5%', pad=0.05)
    fig.colorbar(im4, cax=cax, orientation='vertical', ticks=[-1, 0, 1])
    
    plt.show()

# %% [code]
# view ISI2 images
for ii in range(len(ISI2_list)):
    fig = plt.figure(figsize=(20,20))
    fig.suptitle((ISI2_list[ii]), fontsize=12)
    
    ax1 = fig.add_subplot(441)
    im1 = ax1.imshow(ISI2_vasculature_stack[ii,:,:], interpolation='nearest', cmap='gray')
    ax1.set_axis_off()
    
    ax2 = fig.add_subplot(442)
    im2 = ax2.imshow(ISI2_azimuth_map_stack[ii,:,:], interpolation='nearest', cmap='jet', clim=(-30,90))
    ax2.set_axis_off()
    
    divider = make_axes_locatable(ax2)
    cax = divider.append_axes('bottom', size='5%', pad=0.05)
    fig.colorbar(im2, cax=cax, orientation='horizontal', ticks=[-30, 0, 30, 60, 90], label='azimuth')
    
    ax3 = fig.add_subplot(443)
    im3 = ax3.imshow(ISI2_altitude_map_stack[ii,:,:], interpolation='nearest', cmap='jet', clim=(-30,30))
    ax3.set_axis_off()
    
    divider = make_axes_locatable(ax3)
    cax = divider.append_axes('right', size='5%', pad=0.05)
    fig.colorbar(im3, cax=cax, orientation='vertical', ticks=[-30, 0, 30], label='altitude')
    
    ax4 = fig.add_subplot(444)
    im4 = ax4.imshow(ISI2_sign_map_stack[ii,:,:], interpolation='nearest', cmap='jet', clim=(-1,1))
    ax4.set_axis_off()
    
    divider = make_axes_locatable(ax4)
    cax = divider.append_axes('right', size='5%', pad=0.05)
    fig.colorbar(im4, cax=cax, orientation='vertical', ticks=[-1, 0, 1])
    
    plt.show()

# %% [code]
# check alignment of ISI1 and ISI2 maps

for ii in range(len(ISI1_list)):
    fig = plt.figure(figsize=(10,10))
    fig.suptitle((ISI1_list[ii],ISI2_list[ii]), fontsize=12)
    
    ax1 = fig.add_subplot(221)
    ax1.imshow(ISI1_vasculature_stack[ii,:,:], interpolation='nearest', cmap='gray')
    ax1.imshow(ISI2_vasculature_stack[ii,:,:], interpolation='nearest', cmap='gray', alpha = 0.5)
    ax1.set_axis_off()
    
    ax2 = fig.add_subplot(222)
    ax2.imshow(ISI1_sign_map_stack[ii,:,:], interpolation='nearest', cmap='jet')
    ax2.imshow(ISI2_sign_map_stack[ii,:,:], interpolation='nearest', cmap='jet', alpha = 0.5)
    ax2.set_axis_off()
        
    plt.show()
